# Supplementary material for: Single-cell RNA sequencing highlights the role of epithelial-immune dual features of proximal tubule cells in BK polyomavirus nephropathy
Source: J Virol. 2025 Oct 7;99(11):e01394-25. doi: 10.1128/jvi.01394-25 (PMC12645914; doi:10.1128/jvi.01394-25)
Supplement: Supplemental tables — Tables S1 to S7. [file jvi.01394-25-s0002.xlsx]

## Sheet: TableS1
Table S1. Gene set variation analysis results of PT subpopulation.
Genesets	IGKC+PT	DCXR+PT	GPX3+PT
ADIPOGENESIS	0.49868	0.519085	0.515734
ALLOGRAFT_REJECTION	0.303913	0.118951	0.233671
ANDROGEN_RESPONSE	0.523199	0.479574	0.479408
ANGIOGENESIS	0.232976	0.136701	0.214728
APICAL_JUNCTION	0.196722	0.121692	0.141525
APICAL_SURFACE	0.181909	0.109967	0.19415
APOPTOSIS	0.465582	0.33386	0.406187
BILE_ACID_METABOLISM	0.245642	0.328847	0.307037
CHOLESTEROL_HOMEOSTASIS	0.362268	0.316412	0.352847
COAGULATION	0.216655	0.17427	0.220165
COMPLEMENT	0.29178	0.1928	0.260767
DNA_REPAIR	0.354929	0.357244	0.35767
E2F_TARGETS	0.263516	0.206731	0.206093
EPITHELIAL_MESENCHYMAL_TRANSITION	0.25734	0.0812362	0.17333
ESTROGEN_RESPONSE_EARLY	0.300339	0.237862	0.251811
ESTROGEN_RESPONSE_LATE	0.298544	0.224153	0.247853
FATTY_ACID_METABOLISM	0.514189	0.583855	0.570484
G2M_CHECKPOINT	0.241025	0.173814	0.194562
GLYCOLYSIS	0.360464	0.340172	0.340141
HEDGEHOG_SIGNALING	0.161682	0.113191	0.0930383
HEME_METABOLISM	0.354729	0.375503	0.372263
HYPOXIA	0.425837	0.35209	0.390272
IL2_STAT5_SIGNALING	0.28228	0.194904	0.247628
IL6_JAK_STAT3_SIGNALING	0.276329	0.0944215	0.19965
INFLAMMATORY_RESPONSE	0.19952	-0.0299063	0.0782929
INTERFERON_ALPHA_RESPONSE	0.525205	0.321598	0.364998
INTERFERON_GAMMA_RESPONSE	0.491939	0.271308	0.351224
KRAS_SIGNALING_DN	-0.204037	-0.205415	-0.186478
KRAS_SIGNALING_UP	0.177977	0.0655542	0.137429
MITOTIC_SPINDLE	0.30074	0.259827	0.266019
MTORC1_SIGNALING	0.512987	0.488857	0.506878
MYC_TARGETS_V1	0.653894	0.648172	0.646267
MYC_TARGETS_V2	0.243783	0.248372	0.265144
MYOGENESIS	0.103084	0.069582	0.0987587
NOTCH_SIGNALING	0.153273	0.112689	0.152657
OXIDATIVE_PHOSPHORYLATION	0.745179	0.794585	0.786307
P53_PATHWAY	0.442329	0.3494	0.401024
PANCREAS_BETA_CELLS	0.127413	0.159459	0.146608
PEROXISOME	0.411501	0.468743	0.457699
PI3K_AKT_MTOR_SIGNALING	0.435667	0.425908	0.423351
PROTEIN_SECRETION	0.575943	0.570306	0.547466
REACTIVE_OXYGEN_SPECIES_PATHWAY	0.572329	0.564157	0.573794
SPERMATOGENESIS	-0.0814972	-0.0738505	-0.0790769
TGF_BETA_SIGNALING	0.501435	0.407044	0.444175
TNFA_SIGNALING_VIA_NFKB	0.563866	0.329859	0.442359
UNFOLDED_PROTEIN_RESPONSE	0.505036	0.484606	0.496994
UV_RESPONSE_DN	0.294009	0.233092	0.249467
UV_RESPONSE_UP	0.457966	0.396402	0.433916
WNT_BETA_CATENIN_SIGNALING	0.048038	-0.0563571	0.0522073
XENOBIOTIC_METABOLISM	0.365266	0.402711	0.394706
BKPyV_INFECTION	0.970094	0.81687	0.859531

## Sheet: TableS2
Table S2. Genes involved in BKPyV replication.
Gene symbol
CD44
CLDN1
FN1
ITGA3
VCAM1
BIRC3
PHLDA1
CCNE2
CDK1
MKI67
PLK2
SMC2
TMPO
CLIC1
KCNJ15
DEK
HMGA2
CAPG
KRT19
KRT8
S100A6
STMN1
TMSB10
TMSB4X
CBX5
KLF6
PAX8
SUZ12
ZFP36L1
PLAU
SERPINE1
SERPINE2
SPP1
CNDP2
FTH1
FTL
GAPDH
PKM
MT-CYB
RRM1
RRM2
MT1E
SLCO4A1
UGT2B7
CSTB
HSP90AA1
DUSP5
UGCG
CRYAB
AKAP2
ARHGAP29
CD63
HIPK2
NDRG1
RND3
EEF1A1
EEF2
EIF4B
RPL10
RPL10A
RPL13
RPL13A
RPL14
RPL18A
RPL26
RPL27A
RPL37
RPS14
RPS18
RPS19
RPS2
RPS28
RPS8
AHNAK
AMIGO2
DCBLD2
FAM129B
FHL2
ANXA2
ARL4C

## Sheet: Table S3
Table S3. Gene set enrichment analysis results of the high-IGKC+PT group.
GS follow link to MSigDB	SIZE	ES	NES	NOM p-val	FDR q-val	FWER p-val	RANK AT MAX
ALLOGRAFT_REJECTION	193	0.76	2.85	0	0	0	1289
INTERFERON_GAMMA_RESPONSE	196	0.74	2.84	0	0	0	2400
INTERFERON_ALPHA_RESPONSE	93	0.74	2.69	0	0	0	2254
IL6_JAK_STAT3_SIGNALING	87	0.71	2.48	0	0	0	1860
INFLAMMATORY_RESPONSE	198	0.63	2.48	0	0	0	2766
COMPLEMENT	195	0.61	2.42	0	0	0	2597
BKPyV_INFECTION	80	0.59	1.93	0	0	0	2711
TNFA_SIGNALING_VIA_NFKB	195	0.56	2.2	0	0	0	3310
E2F_TARGETS	192	0.52	2.06	0	0	0	3484
KRAS_SIGNALING_UP	191	0.5	2.05	0	0	0	2506
DNA_REPAIR	143	0.52	2	0	0	0	4508
APOPTOSIS	159	0.5	1.94	0	0	0	3010
IL2_STAT5_SIGNALING	193	0.49	1.93	0	0	0	3133
EPITHELIAL_MESENCHYMAL_TRANSITION	196	0.45	1.79	0	0	0	3199
COAGULATION	136	0.46	1.75	0	0.001	0.01	4172
MYC_TARGETS_V2	56	0.52	1.73	0	0.001	0.01	4623
G2M_CHECKPOINT	188	0.41	1.62	0	0.004	0.07	3600
MYC_TARGETS_V1	189	0.4	1.56	0	0.009	0.17	4868
APICAL_JUNCTION	191	0.39	1.5	0	0.017	0.31	4694
MYOGENESIS	196	0.36	1.46	0.01	0.025	0.44	5277
ESTROGEN_RESPONSE_LATE	196	0.36	1.46	0	0.025	0.44	3020
UV_RESPONSE_UP	154	0.38	1.45	0.022	0.025	0.46	5810
P53_PATHWAY	188	0.35	1.41	0.022	0.036	0.61	2653
PI3K_AKT_MTOR_SIGNALING	103	0.36	1.34	0.046	0.076	0.84	3252
MTORC1_SIGNALING	193	0.33	1.3	0.056	0.106	0.95	3312
REACTIVE_OXYGEN_SPECIES_PATHWAY	47	0.41	1.28	0.178	0.119	0.97	2693
MITOTIC_SPINDLE	198	0.3	1.17	0.152	0.268	1	4808
UNFOLDED_PROTEIN_RESPONSE	105	0.3	1.09	0.315	0.427	1	4750
XENOBIOTIC_METABOLISM	196	0.27	1.09	0.256	0.432	1	2636
GLYCOLYSIS	194	0.27	1.08	0.245	0.433	1	6028
HYPOXIA	191	0.26	0.98	0.505	0.662	1	2809
SPERMATOGENESIS	133	0.25	0.98	0.545	0.644	1	2571
OXIDATIVE_PHOSPHORYLATION	183	0.23	0.93	0.622	0.753	1	6239
CHOLESTEROL_HOMEOSTASIS	71	0.26	0.91	0.667	0.781	1	5659
ANGIOGENESIS	35	0.28	0.86	0.662	0.878	1	3264
KRAS_SIGNALING_DN	191	0.21	0.84	0.796	0.884	1	4142
FATTY_ACID_METABOLISM	152	0.21	0.8	0.913	0.92	1	6537
ADIPOGENESIS	190	0.2	0.78	0.917	0.928	1	5034
ESTROGEN_RESPONSE_EARLY	194	0.18	0.71	0.959	0.969	1	2954
HEME_METABOLISM	189	0.17	0.65	0.989	0.978	1	2868

## Sheet: TableS4
Table S4. Gene set enrichment analysis results of the low-IGKC+PT group.
GS follow link to MSigDB	SIZE	ES	NES	NOM p-val	FDR q-val	FWER p-val	RANK AT MAX
UV_RESPONSE_DN	136	-0.32	-1.72	0	0.027	0.01	3015
NOTCH_SIGNALING	32	-0.44	-1.7	0	0.014	0.01	2871
TGF_BETA_SIGNALING	53	-0.36	-1.49	0	0.038	0.06	3973
PROTEIN_SECRETION	94	-0.29	-1.41	0.059	0.053	0.11	3050
HEDGEHOG_SIGNALING	35	-0.33	-1.29	0.111	0.132	0.26	3960
WNT_BETA_CATENIN_SIGNALING	42	-0.28	-1.21	0.095	0.219	0.47	4282
ANDROGEN_RESPONSE	96	-0.24	-1.13	0.238	0.304	0.62	3977
BILE_ACID_METABOLISM	110	-0.21	-1.04	0.556	0.494	0.84	2911
APICAL_SURFACE	43	-0.27	-0.97	0.5	0.646	0.92	2804
PEROXISOME	101	-0.19	-0.88	0.8	0.825	0.99	2961
PANCREAS_BETA_CELLS	40	-0.17	-0.57	0.952	0.996	1	4204

## Sheet: TableS5
Table S5. CellPhoneDB analysis results.
Interacting_pair	CC	pvals	means
TNFRSF10A_TNFSF10	B|IGKC+PT	0	0.47
TNFRSF10A_TNFSF10	CD4|IGKC+PT	1	0.453
TNFRSF10A_TNFSF10	CD8|IGKC+PT	1	0.451
TNFRSF10A_TNFSF10	DC|IGKC+PT	1	0.417
TNFRSF10A_TNFSF10	EC|IGKC+PT	0	0.453
TNFRSF10A_TNFSF10	F|IGKC+PT	1	0.399
TNFRSF10A_TNFSF10	LOH|IGKC+PT	1	0.404
TNFRSF10A_TNFSF10	MDC|IGKC+PT	1	0.417
TNFRSF10A_TNFSF10	MDS|IGKC+PT	1	0.413
TNFRSF10A_TNFSF10	MDT|IGKC+PT	0	0.436
TNFRSF10A_TNFSF10	MIX|IGKC+PT	0	0.473
TNFRSF10A_TNFSF10	MT|IGKC+PT	1	0.452
TNFRSF10A_TNFSF10	NK|IGKC+PT	1	0.412
TNFRSF10A_TNFSF10	PTN|IGKC+PT	1	0.4
TNFRSF10A_TNFSF10	IGKC+PT|B	1	0.103
TNFRSF10A_TNFSF10	IGKC+PT|CD4	1	0.119
TNFRSF10A_TNFSF10	IGKC+PT|CD8	1	0.097
TNFRSF10A_TNFSF10	IGKC+PT|DC	1	0.122
TNFRSF10A_TNFSF10	IGKC+PT|EC	1	0.664
TNFRSF10A_TNFSF10	IGKC+PT|F	1	0.075
TNFRSF10A_TNFSF10	IGKC+PT|LOH	1	0.284
TNFRSF10A_TNFSF10	IGKC+PT|MDC	1	0.169
TNFRSF10A_TNFSF10	IGKC+PT|MDS	1	0.361
TNFRSF10A_TNFSF10	IGKC+PT|MDT	1	0.276
TNFRSF10A_TNFSF10	IGKC+PT|MIX	1	0.161
TNFRSF10A_TNFSF10	IGKC+PT|MT	1	0.187
TNFRSF10A_TNFSF10	IGKC+PT|NK	1	0.09
TNFRSF10A_TNFSF10	IGKC+PT|PTN	1	0.226
TNFRSF10A_TNFSF10	IGKC+PT|IGKC+PT	1	0.422
IFNG_Type II IFNR	B|IGKC+PT	1	0.113
IFNG_Type II IFNR	CD4|IGKC+PT	0.845	0.363
IFNG_Type II IFNR	CD8|IGKC+PT	0	0.879
IFNG_Type II IFNR	DC|IGKC+PT	1	0.082
IFNG_Type II IFNR	EC|IGKC+PT	1	0.082
IFNG_Type II IFNR	F|IGKC+PT	1	0.097
IFNG_Type II IFNR	LOH|IGKC+PT	1	0.105
IFNG_Type II IFNR	MDC|IGKC+PT	1	0.081
IFNG_Type II IFNR	MDS|IGKC+PT	1	0.085
IFNG_Type II IFNR	MDT|IGKC+PT	1	0.113
IFNG_Type II IFNR	MIX|IGKC+PT	0	0.68
IFNG_Type II IFNR	MT|IGKC+PT	1	0.083
IFNG_Type II IFNR	NK|IGKC+PT	0	0.738
IFNG_Type II IFNR	PTN|IGKC+PT	1	0.114
IFNG_Type II IFNR	IGKC+PT|B	1	0.171
IFNG_Type II IFNR	IGKC+PT|CD4	1	0.137
IFNG_Type II IFNR	IGKC+PT|CD8	1	0.135
IFNG_Type II IFNR	IGKC+PT|DC	0.984	0.316
IFNG_Type II IFNR	IGKC+PT|EC	1	0.246
IFNG_Type II IFNR	IGKC+PT|F	1	0.209
IFNG_Type II IFNR	IGKC+PT|LOH	1	0.221
IFNG_Type II IFNR	IGKC+PT|MDC	0.327	0.381
IFNG_Type II IFNR	IGKC+PT|MDS	0	0.511
IFNG_Type II IFNR	IGKC+PT|MDT	0	0.491
IFNG_Type II IFNR	IGKC+PT|MIX	1	0.15
IFNG_Type II IFNR	IGKC+PT|MT	1	0.233
IFNG_Type II IFNR	IGKC+PT|NK	1	0.134
IFNG_Type II IFNR	IGKC+PT|PTN	1	0.144
IFNG_Type II IFNR	IGKC+PT|IGKC+PT	1	0.167
IL6 receptor_IL6	B|IGKC+PT	1	0.028
IL6 receptor_IL6	CD4|IGKC+PT	1	0.092
IL6 receptor_IL6	CD8|IGKC+PT	1	0.022
IL6 receptor_IL6	DC|IGKC+PT	1	0.302
IL6 receptor_IL6	EC|IGKC+PT	1	0.031
IL6 receptor_IL6	F|IGKC+PT	1	0.103
IL6 receptor_IL6	LOH|IGKC+PT	1	0.066
IL6 receptor_IL6	MDC|IGKC+PT	1	0.212
IL6 receptor_IL6	MDS|IGKC+PT	1	0.098
IL6 receptor_IL6	MDT|IGKC+PT	1	0.291
IL6 receptor_IL6	MIX|IGKC+PT	1	0.095
IL6 receptor_IL6	MT|IGKC+PT	1	0.163
IL6 receptor_IL6	NK|IGKC+PT	1	0.014
IL6 receptor_IL6	PTN|IGKC+PT	1	0.143
IL6 receptor_IL6	IGKC+PT|B	1	0.174
IL6 receptor_IL6	IGKC+PT|CD4	1	0.109
IL6 receptor_IL6	IGKC+PT|CD8	1	0.109
IL6 receptor_IL6	IGKC+PT|DC	1	0.109
IL6 receptor_IL6	IGKC+PT|EC	1	0.127
IL6 receptor_IL6	IGKC+PT|F	1	0.142
IL6 receptor_IL6	IGKC+PT|LOH	1	0.122
IL6 receptor_IL6	IGKC+PT|MDC	1	0.127
IL6 receptor_IL6	IGKC+PT|MDS	1	0.11
IL6 receptor_IL6	IGKC+PT|MDT	0	0.209
IL6 receptor_IL6	IGKC+PT|MIX	1	0
IL6 receptor_IL6	IGKC+PT|MT	1	0
IL6 receptor_IL6	IGKC+PT|NK	1	0.109
IL6 receptor_IL6	IGKC+PT|PTN	1	0.108
IL6 receptor_IL6	IGKC+PT|IGKC+PT	1	0.112
TNFSF14_TNFRSF14	B|IGKC+PT	1	0.108
TNFSF14_TNFRSF14	CD4|IGKC+PT	0	0.22
TNFSF14_TNFRSF14	CD8|IGKC+PT	0	0.226
TNFSF14_TNFRSF14	DC|IGKC+PT	0.105	0.224
TNFSF14_TNFRSF14	EC|IGKC+PT	1	0.1
TNFSF14_TNFRSF14	F|IGKC+PT	1	0.11
TNFSF14_TNFRSF14	LOH|IGKC+PT	1	0.097
TNFSF14_TNFRSF14	MDC|IGKC+PT	1	0.141
TNFSF14_TNFRSF14	MDS|IGKC+PT	0	0.467
TNFSF14_TNFRSF14	MDT|IGKC+PT	0	0.264
TNFSF14_TNFRSF14	MIX|IGKC+PT	0	0.301
TNFSF14_TNFRSF14	MT|IGKC+PT	1	0.106
TNFSF14_TNFRSF14	NK|IGKC+PT	0	0.382
TNFSF14_TNFRSF14	PTN|IGKC+PT	1	0.107
TNFSF14_TNFRSF14	IGKC+PT|B	1	0.138
TNFSF14_TNFRSF14	IGKC+PT|CD4	1	0.11
TNFSF14_TNFRSF14	IGKC+PT|CD8	1	0.116
TNFSF14_TNFRSF14	IGKC+PT|DC	1	0.144
TNFSF14_TNFRSF14	IGKC+PT|EC	1	0.142
TNFSF14_TNFRSF14	IGKC+PT|F	1	0.076
TNFSF14_TNFRSF14	IGKC+PT|LOH	1	0.066
TNFSF14_TNFRSF14	IGKC+PT|MDC	1	0.143
TNFSF14_TNFRSF14	IGKC+PT|MDS	1	0.125
TNFSF14_TNFRSF14	IGKC+PT|MDT	1	0.206
TNFSF14_TNFRSF14	IGKC+PT|MIX	1	0.104
TNFSF14_TNFRSF14	IGKC+PT|MT	1	0.139
TNFSF14_TNFRSF14	IGKC+PT|NK	1	0.13
TNFSF14_TNFRSF14	IGKC+PT|PTN	1	0.08
TNFSF14_TNFRSF14	IGKC+PT|IGKC+PT	1	0.118
CD226_NECTIN2	B|IGKC+PT	1	0.112
CD226_NECTIN2	CD4|IGKC+PT	0	0.221
CD226_NECTIN2	CD8|IGKC+PT	0	0.225
CD226_NECTIN2	DC|IGKC+PT	0	0.23
CD226_NECTIN2	EC|IGKC+PT	1	0.107
CD226_NECTIN2	F|IGKC+PT	1	0.107
CD226_NECTIN2	LOH|IGKC+PT	1	0.106
CD226_NECTIN2	MDC|IGKC+PT	1	0.117
CD226_NECTIN2	MDS|IGKC+PT	1	0.103
CD226_NECTIN2	MDT|IGKC+PT	1	0.112
CD226_NECTIN2	MIX|IGKC+PT	0	0.214
CD226_NECTIN2	MT|IGKC+PT	0	0.213
CD226_NECTIN2	NK|IGKC+PT	0	0.279
CD226_NECTIN2	PTN|IGKC+PT	1	0.109
CD226_NECTIN2	IGKC+PT|B	1	0.019
CD226_NECTIN2	IGKC+PT|CD4	1	0.017
CD226_NECTIN2	IGKC+PT|CD8	1	0.014
CD226_NECTIN2	IGKC+PT|DC	1	0.113
CD226_NECTIN2	IGKC+PT|EC	1	0.13
CD226_NECTIN2	IGKC+PT|F	1	0.085
CD226_NECTIN2	IGKC+PT|LOH	1	0.155
CD226_NECTIN2	IGKC+PT|MDC	1	0.09
CD226_NECTIN2	IGKC+PT|MDS	1	0.036
CD226_NECTIN2	IGKC+PT|MDT	1	0.101
CD226_NECTIN2	IGKC+PT|MIX	1	0.017
CD226_NECTIN2	IGKC+PT|MT	1	0.04
CD226_NECTIN2	IGKC+PT|NK	1	0.017
CD226_NECTIN2	IGKC+PT|PTN	1	0.042
CD226_NECTIN2	IGKC+PT|IGKC+PT	1	0.107
SIRPA_CD47	B|IGKC+PT	1	0.12
SIRPA_CD47	CD4|IGKC+PT	1	0.105
SIRPA_CD47	CD8|IGKC+PT	1	0.107
SIRPA_CD47	DC|IGKC+PT	0.906	0.244
SIRPA_CD47	EC|IGKC+PT	1	0.138
SIRPA_CD47	F|IGKC+PT	1	0.125
SIRPA_CD47	LOH|IGKC+PT	1	0.156
SIRPA_CD47	MDC|IGKC+PT	0	0.344
SIRPA_CD47	MDS|IGKC+PT	0	0.322
SIRPA_CD47	MDT|IGKC+PT	0	0.532
SIRPA_CD47	MIX|IGKC+PT	1	0.114
SIRPA_CD47	MT|IGKC+PT	1	0.151
SIRPA_CD47	NK|IGKC+PT	1	0.105
SIRPA_CD47	PTN|IGKC+PT	1	0.146
SIRPA_CD47	IGKC+PT|B	0	0.34
SIRPA_CD47	IGKC+PT|CD4	0	0.312
SIRPA_CD47	IGKC+PT|CD8	0.218	0.277
SIRPA_CD47	IGKC+PT|DC	0	0.361
SIRPA_CD47	IGKC+PT|EC	1	0.239
SIRPA_CD47	IGKC+PT|F	0.278	0.272
SIRPA_CD47	IGKC+PT|LOH	0	0.362
SIRPA_CD47	IGKC+PT|MDC	0.423	0.268
SIRPA_CD47	IGKC+PT|MDS	1	0.21
SIRPA_CD47	IGKC+PT|MDT	0	0.32
SIRPA_CD47	IGKC+PT|MIX	0	0.329
SIRPA_CD47	IGKC+PT|MT	0.922	0.196
SIRPA_CD47	IGKC+PT|NK	0	0.414
SIRPA_CD47	IGKC+PT|PTN	1	0.102
SIRPA_CD47	IGKC+PT|IGKC+PT	1	0.154
TIGIT_NECTIN2	B|IGKC+PT	1	0.115
TIGIT_NECTIN2	CD4|IGKC+PT	0	0.228
TIGIT_NECTIN2	CD8|IGKC+PT	0	0.25
TIGIT_NECTIN2	DC|IGKC+PT	1	0.103
TIGIT_NECTIN2	EC|IGKC+PT	1	0.107
TIGIT_NECTIN2	F|IGKC+PT	1	0.108
TIGIT_NECTIN2	LOH|IGKC+PT	1	0.111
TIGIT_NECTIN2	MDC|IGKC+PT	1	0.108
TIGIT_NECTIN2	MDS|IGKC+PT	1	0.114
TIGIT_NECTIN2	MDT|IGKC+PT	1	0.112
TIGIT_NECTIN2	MIX|IGKC+PT	0	0.344
TIGIT_NECTIN2	MT|IGKC+PT	1	0
TIGIT_NECTIN2	NK|IGKC+PT	0	0.219
TIGIT_NECTIN2	PTN|IGKC+PT	1	0.106
TIGIT_NECTIN2	IGKC+PT|B	1	0.028
TIGIT_NECTIN2	IGKC+PT|CD4	1	0.026
TIGIT_NECTIN2	IGKC+PT|CD8	1	0.023
TIGIT_NECTIN2	IGKC+PT|DC	1	0.122
TIGIT_NECTIN2	IGKC+PT|EC	1	0.139
TIGIT_NECTIN2	IGKC+PT|F	1	0.094
TIGIT_NECTIN2	IGKC+PT|LOH	1	0.163
TIGIT_NECTIN2	IGKC+PT|MDC	1	0.099
TIGIT_NECTIN2	IGKC+PT|MDS	1	0.044
TIGIT_NECTIN2	IGKC+PT|MDT	1	0.109
TIGIT_NECTIN2	IGKC+PT|MIX	1	0.025
TIGIT_NECTIN2	IGKC+PT|MT	1	0.048
TIGIT_NECTIN2	IGKC+PT|NK	1	0.026
TIGIT_NECTIN2	IGKC+PT|PTN	1	0.051
TIGIT_NECTIN2	IGKC+PT|IGKC+PT	1	0.116
LGALS9_HAVCR2	B|IGKC+PT	0.016	0.207
LGALS9_HAVCR2	CD4|IGKC+PT	1	0.133
LGALS9_HAVCR2	CD8|IGKC+PT	1	0.115
LGALS9_HAVCR2	DC|IGKC+PT	0	0.537
LGALS9_HAVCR2	EC|IGKC+PT	0	0.234
LGALS9_HAVCR2	F|IGKC+PT	1	0.127
LGALS9_HAVCR2	LOH|IGKC+PT	1	0.136
LGALS9_HAVCR2	MDC|IGKC+PT	0	0.456
LGALS9_HAVCR2	MDS|IGKC+PT	0	0.301
LGALS9_HAVCR2	MDT|IGKC+PT	0	0.663
LGALS9_HAVCR2	MIX|IGKC+PT	0.719	0.17
LGALS9_HAVCR2	MT|IGKC+PT	0.032	0.261
LGALS9_HAVCR2	NK|IGKC+PT	0.767	0.176
LGALS9_HAVCR2	PTN|IGKC+PT	1	0.119
LGALS9_HAVCR2	IGKC+PT|B	1	0.056
LGALS9_HAVCR2	IGKC+PT|CD4	1	0.078
LGALS9_HAVCR2	IGKC+PT|CD8	1	0.175
LGALS9_HAVCR2	IGKC+PT|DC	1	0.309
LGALS9_HAVCR2	IGKC+PT|EC	1	0.055
LGALS9_HAVCR2	IGKC+PT|F	1	0.05
LGALS9_HAVCR2	IGKC+PT|LOH	1	0.055
LGALS9_HAVCR2	IGKC+PT|MDC	1	0.281
LGALS9_HAVCR2	IGKC+PT|MDS	1	0.061
LGALS9_HAVCR2	IGKC+PT|MDT	1	0.216
LGALS9_HAVCR2	IGKC+PT|MIX	1	0.178
LGALS9_HAVCR2	IGKC+PT|MT	1	0.111
LGALS9_HAVCR2	IGKC+PT|NK	1	0.154
LGALS9_HAVCR2	IGKC+PT|PTN	1	0.138
LGALS9_HAVCR2	IGKC+PT|IGKC+PT	1	0.121
PDCD1_FAM3C	B|IGKC+PT	1	0.115
PDCD1_FAM3C	CD4|IGKC+PT	0	1.016
PDCD1_FAM3C	CD8|IGKC+PT	0	1.121
PDCD1_FAM3C	DC|IGKC+PT	1	0.123
PDCD1_FAM3C	EC|IGKC+PT	1	0.097
PDCD1_FAM3C	F|IGKC+PT	1	0.095
PDCD1_FAM3C	LOH|IGKC+PT	1	0.098
PDCD1_FAM3C	MDC|IGKC+PT	1	0.1
PDCD1_FAM3C	MDS|IGKC+PT	1	0.097
PDCD1_FAM3C	MDT|IGKC+PT	1	0.102
PDCD1_FAM3C	MIX|IGKC+PT	0	0.368
PDCD1_FAM3C	MT|IGKC+PT	1	0
PDCD1_FAM3C	NK|IGKC+PT	1	0.129
PDCD1_FAM3C	PTN|IGKC+PT	1	0.092
PDCD1_FAM3C	IGKC+PT|B	1	0.129
PDCD1_FAM3C	IGKC+PT|CD4	1	0.072
PDCD1_FAM3C	IGKC+PT|CD8	1	0.097
PDCD1_FAM3C	IGKC+PT|DC	1	0.075
PDCD1_FAM3C	IGKC+PT|EC	1	0.118
PDCD1_FAM3C	IGKC+PT|F	1	0.14
PDCD1_FAM3C	IGKC+PT|LOH	1	0.178
PDCD1_FAM3C	IGKC+PT|MDC	1	0.076
PDCD1_FAM3C	IGKC+PT|MDS	1	0.039
PDCD1_FAM3C	IGKC+PT|MDT	1	0.089
PDCD1_FAM3C	IGKC+PT|MIX	1	0.071
PDCD1_FAM3C	IGKC+PT|MT	1	0
PDCD1_FAM3C	IGKC+PT|NK	1	0.086
PDCD1_FAM3C	IGKC+PT|PTN	1	0.086
PDCD1_FAM3C	IGKC+PT|IGKC+PT	1	0.12
LGALS9_CD47	B|IGKC+PT	1	0.226
LGALS9_CD47	CD4|IGKC+PT	1	0.151
LGALS9_CD47	CD8|IGKC+PT	1	0.134
LGALS9_CD47	DC|IGKC+PT	0	0.556
LGALS9_CD47	EC|IGKC+PT	1	0.252
LGALS9_CD47	F|IGKC+PT	1	0.145
LGALS9_CD47	LOH|IGKC+PT	1	0.155
LGALS9_CD47	MDC|IGKC+PT	0	0.475
LGALS9_CD47	MDS|IGKC+PT	0.363	0.32
LGALS9_CD47	MDT|IGKC+PT	0	0.681
LGALS9_CD47	MIX|IGKC+PT	1	0.189
LGALS9_CD47	MT|IGKC+PT	0.889	0.279
LGALS9_CD47	NK|IGKC+PT	1	0.194
LGALS9_CD47	PTN|IGKC+PT	1	0.137
LGALS9_CD47	IGKC+PT|B	1	0.326
LGALS9_CD47	IGKC+PT|CD4	1	0.298
LGALS9_CD47	IGKC+PT|CD8	1	0.262
LGALS9_CD47	IGKC+PT|DC	1	0.346
LGALS9_CD47	IGKC+PT|EC	1	0.225
LGALS9_CD47	IGKC+PT|F	1	0.257
LGALS9_CD47	IGKC+PT|LOH	1	0.348
LGALS9_CD47	IGKC+PT|MDC	1	0.254
LGALS9_CD47	IGKC+PT|MDS	1	0.196
LGALS9_CD47	IGKC+PT|MDT	1	0.306
LGALS9_CD47	IGKC+PT|MIX	1	0.315
LGALS9_CD47	IGKC+PT|MT	1	0.181
LGALS9_CD47	IGKC+PT|NK	1	0.399
LGALS9_CD47	IGKC+PT|PTN	1	0.087
LGALS9_CD47	IGKC+PT|IGKC+PT	1	0.14
CXCR6_CXCL16	B|IGKC+PT	1	0.135
CXCR6_CXCL16	CD4|IGKC+PT	1	0.173
CXCR6_CXCL16	CD8|IGKC+PT	0	0.322
CXCR6_CXCL16	DC|IGKC+PT	1	0.134
CXCR6_CXCL16	EC|IGKC+PT	1	0.133
CXCR6_CXCL16	F|IGKC+PT	1	0
CXCR6_CXCL16	LOH|IGKC+PT	1	0
CXCR6_CXCL16	MDC|IGKC+PT	1	0.135
CXCR6_CXCL16	MDS|IGKC+PT	1	0
CXCR6_CXCL16	MDT|IGKC+PT	1	0.133
CXCR6_CXCL16	MIX|IGKC+PT	0	0.213
CXCR6_CXCL16	MT|IGKC+PT	1	0
CXCR6_CXCL16	NK|IGKC+PT	1	0.145
CXCR6_CXCL16	PTN|IGKC+PT	1	0.133
CXCR6_CXCL16	IGKC+PT|B	1	0.076
CXCR6_CXCL16	IGKC+PT|CD4	1	0.044
CXCR6_CXCL16	IGKC+PT|CD8	1	0.051
CXCR6_CXCL16	IGKC+PT|DC	1	0.691
CXCR6_CXCL16	IGKC+PT|EC	1	0.075
CXCR6_CXCL16	IGKC+PT|F	1	0.051
CXCR6_CXCL16	IGKC+PT|LOH	1	0.116
CXCR6_CXCL16	IGKC+PT|MDC	1	0.453
CXCR6_CXCL16	IGKC+PT|MDS	1	0.302
CXCR6_CXCL16	IGKC+PT|MDT	1	0.439
CXCR6_CXCL16	IGKC+PT|MIX	1	0.044
CXCR6_CXCL16	IGKC+PT|MT	1	0.151
CXCR6_CXCL16	IGKC+PT|NK	1	0.03
CXCR6_CXCL16	IGKC+PT|PTN	1	0.03
CXCR6_CXCL16	IGKC+PT|IGKC+PT	1	0.136
CXCL8_CXCR2	B|IGKC+PT	1	0
CXCL8_CXCR2	CD4|IGKC+PT	1	0
CXCL8_CXCR2	CD8|IGKC+PT	1	0
CXCL8_CXCR2	DC|IGKC+PT	1	0
CXCL8_CXCR2	EC|IGKC+PT	1	0
CXCL8_CXCR2	F|IGKC+PT	1	0
CXCL8_CXCR2	LOH|IGKC+PT	1	0
CXCL8_CXCR2	MDC|IGKC+PT	1	0
CXCL8_CXCR2	MDS|IGKC+PT	1	0
CXCL8_CXCR2	MDT|IGKC+PT	1	0
CXCL8_CXCR2	MIX|IGKC+PT	1	0
CXCL8_CXCR2	MT|IGKC+PT	1	0
CXCL8_CXCR2	NK|IGKC+PT	1	0
CXCL8_CXCR2	PTN|IGKC+PT	1	0
CXCL8_CXCR2	IGKC+PT|B	1	0.401
CXCL8_CXCR2	IGKC+PT|CD4	1	0.401
CXCL8_CXCR2	IGKC+PT|CD8	1	0
CXCL8_CXCR2	IGKC+PT|DC	1	0.403
CXCL8_CXCR2	IGKC+PT|EC	1	0.399
CXCL8_CXCR2	IGKC+PT|F	1	0.401
CXCL8_CXCR2	IGKC+PT|LOH	1	0.398
CXCL8_CXCR2	IGKC+PT|MDC	1	0.4
CXCL8_CXCR2	IGKC+PT|MDS	0	1.456
CXCL8_CXCR2	IGKC+PT|MDT	1	0.403
CXCL8_CXCR2	IGKC+PT|MIX	1	0
CXCL8_CXCR2	IGKC+PT|MT	1	0
CXCL8_CXCR2	IGKC+PT|NK	1	0.437
CXCL8_CXCR2	IGKC+PT|PTN	1	0.399
CXCL8_CXCR2	IGKC+PT|IGKC+PT	1	0
CXCL8_CXCR1	B|IGKC+PT	1	0.374
CXCL8_CXCR1	CD4|IGKC+PT	1	0.291
CXCL8_CXCR1	CD8|IGKC+PT	1	0.268
CXCL8_CXCR1	DC|IGKC+PT	1	1.214
CXCL8_CXCR1	EC|IGKC+PT	1	0.298
CXCL8_CXCR1	F|IGKC+PT	1	0.315
CXCL8_CXCR1	LOH|IGKC+PT	1	0.285
CXCL8_CXCR1	MDC|IGKC+PT	1	1.651
CXCL8_CXCR1	MDS|IGKC+PT	1	2.138
CXCL8_CXCR1	MDT|IGKC+PT	1	2.229
CXCL8_CXCR1	MIX|IGKC+PT	1	0.316
CXCL8_CXCR1	MT|IGKC+PT	1	0.353
CXCL8_CXCR1	NK|IGKC+PT	1	0.185
CXCL8_CXCR1	PTN|IGKC+PT	1	0.24
CXCL8_CXCR1	IGKC+PT|B	1	0.399
CXCL8_CXCR1	IGKC+PT|CD4	1	0.4
CXCL8_CXCR1	IGKC+PT|CD8	1	0.398
CXCL8_CXCR1	IGKC+PT|DC	1	0.403
CXCL8_CXCR1	IGKC+PT|EC	1	0.4
CXCL8_CXCR1	IGKC+PT|F	1	0
CXCL8_CXCR1	IGKC+PT|LOH	1	0.403
CXCL8_CXCR1	IGKC+PT|MDC	1	0
CXCL8_CXCR1	IGKC+PT|MDS	0	1.002
CXCL8_CXCR1	IGKC+PT|MDT	1	0.4
CXCL8_CXCR1	IGKC+PT|MIX	1	0.408
CXCL8_CXCR1	IGKC+PT|MT	1	0.413
CXCL8_CXCR1	IGKC+PT|NK	1	0.42
CXCL8_CXCR1	IGKC+PT|PTN	1	0.4
CXCL8_CXCR1	IGKC+PT|IGKC+PT	1	0.398
CXCL8_ACKR1	B|IGKC+PT	1	0.381
CXCL8_ACKR1	CD4|IGKC+PT	1	0.297
CXCL8_ACKR1	CD8|IGKC+PT	1	0.275
CXCL8_ACKR1	DC|IGKC+PT	1	1.221
CXCL8_ACKR1	EC|IGKC+PT	1	0.305
CXCL8_ACKR1	F|IGKC+PT	1	0.322
CXCL8_ACKR1	LOH|IGKC+PT	1	0.292
CXCL8_ACKR1	MDC|IGKC+PT	1	1.658
CXCL8_ACKR1	MDS|IGKC+PT	1	2.144
CXCL8_ACKR1	MDT|IGKC+PT	1	2.236
CXCL8_ACKR1	MIX|IGKC+PT	1	0.323
CXCL8_ACKR1	MT|IGKC+PT	1	0.36
CXCL8_ACKR1	NK|IGKC+PT	1	0.191
CXCL8_ACKR1	PTN|IGKC+PT	1	0.247
CXCL8_ACKR1	IGKC+PT|B	1	0.405
CXCL8_ACKR1	IGKC+PT|CD4	1	0.403
CXCL8_ACKR1	IGKC+PT|CD8	1	0.407
CXCL8_ACKR1	IGKC+PT|DC	1	0.404
CXCL8_ACKR1	IGKC+PT|EC	0	0.644
CXCL8_ACKR1	IGKC+PT|F	1	0.407
CXCL8_ACKR1	IGKC+PT|LOH	1	0.408
CXCL8_ACKR1	IGKC+PT|MDC	1	0.407
CXCL8_ACKR1	IGKC+PT|MDS	1	0.404
CXCL8_ACKR1	IGKC+PT|MDT	1	0.405
CXCL8_ACKR1	IGKC+PT|MIX	1	0.405
CXCL8_ACKR1	IGKC+PT|MT	1	0
CXCL8_ACKR1	IGKC+PT|NK	1	0.4
CXCL8_ACKR1	IGKC+PT|PTN	1	0.403
CXCL8_ACKR1	IGKC+PT|IGKC+PT	1	0.405
CXCL3_CXCR2	B|IGKC+PT	1	0
CXCL3_CXCR2	CD4|IGKC+PT	1	0
CXCL3_CXCR2	CD8|IGKC+PT	1	0
CXCL3_CXCR2	DC|IGKC+PT	1	0
CXCL3_CXCR2	EC|IGKC+PT	1	0
CXCL3_CXCR2	F|IGKC+PT	1	0
CXCL3_CXCR2	LOH|IGKC+PT	1	0
CXCL3_CXCR2	MDC|IGKC+PT	1	0
CXCL3_CXCR2	MDS|IGKC+PT	1	0
CXCL3_CXCR2	MDT|IGKC+PT	1	0
CXCL3_CXCR2	MIX|IGKC+PT	1	0
CXCL3_CXCR2	MT|IGKC+PT	1	0
CXCL3_CXCR2	NK|IGKC+PT	1	0
CXCL3_CXCR2	PTN|IGKC+PT	1	0
CXCL3_CXCR2	IGKC+PT|B	1	0.091
CXCL3_CXCR2	IGKC+PT|CD4	1	0.091
CXCL3_CXCR2	IGKC+PT|CD8	1	0
CXCL3_CXCR2	IGKC+PT|DC	1	0.094
CXCL3_CXCR2	IGKC+PT|EC	1	0.089
CXCL3_CXCR2	IGKC+PT|F	1	0.091
CXCL3_CXCR2	IGKC+PT|LOH	1	0.089
CXCL3_CXCR2	IGKC+PT|MDC	1	0.09
CXCL3_CXCR2	IGKC+PT|MDS	0	1.146
CXCL3_CXCR2	IGKC+PT|MDT	1	0.093
CXCL3_CXCR2	IGKC+PT|MIX	1	0
CXCL3_CXCR2	IGKC+PT|MT	1	0
CXCL3_CXCR2	IGKC+PT|NK	1	0.127
CXCL3_CXCR2	IGKC+PT|PTN	1	0.089
CXCL3_CXCR2	IGKC+PT|IGKC+PT	1	0
CXCL3_CXCR1	B|IGKC+PT	1	0.047
CXCL3_CXCR1	CD4|IGKC+PT	1	0.036
CXCL3_CXCR1	CD8|IGKC+PT	1	0.032
CXCL3_CXCR1	DC|IGKC+PT	1	0.225
CXCL3_CXCR1	EC|IGKC+PT	1	0.093
CXCL3_CXCR1	F|IGKC+PT	1	0.067
CXCL3_CXCR1	LOH|IGKC+PT	1	0.189
CXCL3_CXCR1	MDC|IGKC+PT	1	0.651
CXCL3_CXCR1	MDS|IGKC+PT	1	0.069
CXCL3_CXCR1	MDT|IGKC+PT	1	1.136
CXCL3_CXCR1	MIX|IGKC+PT	1	0.057
CXCL3_CXCR1	MT|IGKC+PT	1	0.093
CXCL3_CXCR1	NK|IGKC+PT	1	0.027
CXCL3_CXCR1	PTN|IGKC+PT	1	0.039
CXCL3_CXCR1	IGKC+PT|B	1	0.089
CXCL3_CXCR1	IGKC+PT|CD4	1	0.09
CXCL3_CXCR1	IGKC+PT|CD8	1	0.088
CXCL3_CXCR1	IGKC+PT|DC	1	0.093
CXCL3_CXCR1	IGKC+PT|EC	1	0.091
CXCL3_CXCR1	IGKC+PT|F	1	0
CXCL3_CXCR1	IGKC+PT|LOH	1	0.094
CXCL3_CXCR1	IGKC+PT|MDC	1	0
CXCL3_CXCR1	IGKC+PT|MDS	0	0.692
CXCL3_CXCR1	IGKC+PT|MDT	1	0.091
CXCL3_CXCR1	IGKC+PT|MIX	1	0.098
CXCL3_CXCR1	IGKC+PT|MT	1	0.104
CXCL3_CXCR1	IGKC+PT|NK	1	0.11
CXCL3_CXCR1	IGKC+PT|PTN	1	0.09
CXCL3_CXCR1	IGKC+PT|IGKC+PT	1	0.088
CXCL2_DPP4	B|IGKC+PT	0.968	0.248
CXCL2_DPP4	CD4|IGKC+PT	1	0.217
CXCL2_DPP4	CD8|IGKC+PT	1	0.222
CXCL2_DPP4	DC|IGKC+PT	0	0.555
CXCL2_DPP4	EC|IGKC+PT	0	0.339
CXCL2_DPP4	F|IGKC+PT	0.595	0.264
CXCL2_DPP4	LOH|IGKC+PT	0	0.509
CXCL2_DPP4	MDC|IGKC+PT	0	1.098
CXCL2_DPP4	MDS|IGKC+PT	0	0.431
CXCL2_DPP4	MDT|IGKC+PT	0	1.613
CXCL2_DPP4	MIX|IGKC+PT	0.826	0.235
CXCL2_DPP4	MT|IGKC+PT	0.545	0.269
CXCL2_DPP4	NK|IGKC+PT	1	0.2
CXCL2_DPP4	PTN|IGKC+PT	1	0.236
CXCL2_DPP4	IGKC+PT|B	1	0.214
CXCL2_DPP4	IGKC+PT|CD4	1	0.255
CXCL2_DPP4	IGKC+PT|CD8	1	0.226
CXCL2_DPP4	IGKC+PT|DC	0.077	0.303
CXCL2_DPP4	IGKC+PT|EC	1	0.219
CXCL2_DPP4	IGKC+PT|F	1	0.236
CXCL2_DPP4	IGKC+PT|LOH	0	0.366
CXCL2_DPP4	IGKC+PT|MDC	1	0.204
CXCL2_DPP4	IGKC+PT|MDS	1	0.204
CXCL2_DPP4	IGKC+PT|MDT	1	0.213
CXCL2_DPP4	IGKC+PT|MIX	1	0.232
CXCL2_DPP4	IGKC+PT|MT	1	0.22
CXCL2_DPP4	IGKC+PT|NK	1	0.216
CXCL2_DPP4	IGKC+PT|PTN	0	0.369
CXCL2_DPP4	IGKC+PT|IGKC+PT	0	0.338
CXCL2_CXCR2	B|IGKC+PT	1	0
CXCL2_CXCR2	CD4|IGKC+PT	1	0
CXCL2_CXCR2	CD8|IGKC+PT	1	0
CXCL2_CXCR2	DC|IGKC+PT	1	0
CXCL2_CXCR2	EC|IGKC+PT	1	0
CXCL2_CXCR2	F|IGKC+PT	1	0
CXCL2_CXCR2	LOH|IGKC+PT	1	0
CXCL2_CXCR2	MDC|IGKC+PT	1	0
CXCL2_CXCR2	MDS|IGKC+PT	1	0
CXCL2_CXCR2	MDT|IGKC+PT	1	0
CXCL2_CXCR2	MIX|IGKC+PT	1	0
CXCL2_CXCR2	MT|IGKC+PT	1	0
CXCL2_CXCR2	NK|IGKC+PT	1	0
CXCL2_CXCR2	PTN|IGKC+PT	1	0
CXCL2_CXCR2	IGKC+PT|B	1	0.202
CXCL2_CXCR2	IGKC+PT|CD4	1	0.202
CXCL2_CXCR2	IGKC+PT|CD8	1	0
CXCL2_CXCR2	IGKC+PT|DC	1	0.204
CXCL2_CXCR2	IGKC+PT|EC	1	0.2
CXCL2_CXCR2	IGKC+PT|F	1	0.202
CXCL2_CXCR2	IGKC+PT|LOH	1	0.199
CXCL2_CXCR2	IGKC+PT|MDC	1	0.201
CXCL2_CXCR2	IGKC+PT|MDS	0	1.257
CXCL2_CXCR2	IGKC+PT|MDT	1	0.204
CXCL2_CXCR2	IGKC+PT|MIX	1	0
CXCL2_CXCR2	IGKC+PT|MT	1	0
CXCL2_CXCR2	IGKC+PT|NK	1	0.238
CXCL2_CXCR2	IGKC+PT|PTN	1	0.2
CXCL2_CXCR2	IGKC+PT|IGKC+PT	1	0
CXCL2_CXCR1	B|IGKC+PT	1	0.109
CXCL2_CXCR1	CD4|IGKC+PT	1	0.078
CXCL2_CXCR1	CD8|IGKC+PT	1	0.083
CXCL2_CXCR1	DC|IGKC+PT	1	0.417
CXCL2_CXCR1	EC|IGKC+PT	1	0.201
CXCL2_CXCR1	F|IGKC+PT	1	0.125
CXCL2_CXCR1	LOH|IGKC+PT	1	0.37
CXCL2_CXCR1	MDC|IGKC+PT	1	0.959
CXCL2_CXCR1	MDS|IGKC+PT	1	0.293
CXCL2_CXCR1	MDT|IGKC+PT	1	1.474
CXCL2_CXCR1	MIX|IGKC+PT	1	0.097
CXCL2_CXCR1	MT|IGKC+PT	1	0.13
CXCL2_CXCR1	NK|IGKC+PT	1	0.062
CXCL2_CXCR1	PTN|IGKC+PT	1	0.097
CXCL2_CXCR1	IGKC+PT|B	1	0.2
CXCL2_CXCR1	IGKC+PT|CD4	1	0.201
CXCL2_CXCR1	IGKC+PT|CD8	1	0.199
CXCL2_CXCR1	IGKC+PT|DC	1	0.204
CXCL2_CXCR1	IGKC+PT|EC	1	0.201
CXCL2_CXCR1	IGKC+PT|F	1	0
CXCL2_CXCR1	IGKC+PT|LOH	1	0.204
CXCL2_CXCR1	IGKC+PT|MDC	1	0
CXCL2_CXCR1	IGKC+PT|MDS	0	0.803
CXCL2_CXCR1	IGKC+PT|MDT	1	0.201
CXCL2_CXCR1	IGKC+PT|MIX	1	0.209
CXCL2_CXCR1	IGKC+PT|MT	1	0.214
CXCL2_CXCR1	IGKC+PT|NK	1	0.221
CXCL2_CXCR1	IGKC+PT|PTN	1	0.201
CXCL2_CXCR1	IGKC+PT|IGKC+PT	1	0.199
CXCL1_CXCR2	B|IGKC+PT	1	0
CXCL1_CXCR2	CD4|IGKC+PT	1	0
CXCL1_CXCR2	CD8|IGKC+PT	1	0
CXCL1_CXCR2	DC|IGKC+PT	1	0
CXCL1_CXCR2	EC|IGKC+PT	1	0
CXCL1_CXCR2	F|IGKC+PT	1	0
CXCL1_CXCR2	LOH|IGKC+PT	1	0
CXCL1_CXCR2	MDC|IGKC+PT	1	0
CXCL1_CXCR2	MDS|IGKC+PT	1	0
CXCL1_CXCR2	MDT|IGKC+PT	1	0
CXCL1_CXCR2	MIX|IGKC+PT	1	0
CXCL1_CXCR2	MT|IGKC+PT	1	0
CXCL1_CXCR2	NK|IGKC+PT	1	0
CXCL1_CXCR2	PTN|IGKC+PT	1	0
CXCL1_CXCR2	IGKC+PT|B	1	0.175
CXCL1_CXCR2	IGKC+PT|CD4	1	0.175
CXCL1_CXCR2	IGKC+PT|CD8	1	0
CXCL1_CXCR2	IGKC+PT|DC	1	0.177
CXCL1_CXCR2	IGKC+PT|EC	1	0.173
CXCL1_CXCR2	IGKC+PT|F	1	0.174
CXCL1_CXCR2	IGKC+PT|LOH	1	0.172
CXCL1_CXCR2	IGKC+PT|MDC	1	0.173
CXCL1_CXCR2	IGKC+PT|MDS	0	1.229
CXCL1_CXCR2	IGKC+PT|MDT	1	0.177
CXCL1_CXCR2	IGKC+PT|MIX	1	0
CXCL1_CXCR2	IGKC+PT|MT	1	0
CXCL1_CXCR2	IGKC+PT|NK	1	0.211
CXCL1_CXCR2	IGKC+PT|PTN	1	0.172
CXCL1_CXCR2	IGKC+PT|IGKC+PT	1	0
CXCL1_ACKR1	B|IGKC+PT	1	0.073
CXCL1_ACKR1	CD4|IGKC+PT	1	0.048
CXCL1_ACKR1	CD8|IGKC+PT	1	0.051
CXCL1_ACKR1	DC|IGKC+PT	1	0.07
CXCL1_ACKR1	EC|IGKC+PT	1	0.074
CXCL1_ACKR1	F|IGKC+PT	1	0.043
CXCL1_ACKR1	LOH|IGKC+PT	1	0.271
CXCL1_ACKR1	MDC|IGKC+PT	1	0.197
CXCL1_ACKR1	MDS|IGKC+PT	1	0.607
CXCL1_ACKR1	MDT|IGKC+PT	1	0.159
CXCL1_ACKR1	MIX|IGKC+PT	1	0.055
CXCL1_ACKR1	MT|IGKC+PT	1	0.018
CXCL1_ACKR1	NK|IGKC+PT	1	0.029
CXCL1_ACKR1	PTN|IGKC+PT	1	0.047
CXCL1_ACKR1	IGKC+PT|B	1	0.178
CXCL1_ACKR1	IGKC+PT|CD4	1	0.176
CXCL1_ACKR1	IGKC+PT|CD8	1	0.18
CXCL1_ACKR1	IGKC+PT|DC	1	0.177
CXCL1_ACKR1	IGKC+PT|EC	0	0.418
CXCL1_ACKR1	IGKC+PT|F	1	0.181
CXCL1_ACKR1	IGKC+PT|LOH	1	0.181
CXCL1_ACKR1	IGKC+PT|MDC	1	0.18
CXCL1_ACKR1	IGKC+PT|MDS	1	0.178
CXCL1_ACKR1	IGKC+PT|MDT	1	0.179
CXCL1_ACKR1	IGKC+PT|MIX	1	0.179
CXCL1_ACKR1	IGKC+PT|MT	1	0
CXCL1_ACKR1	IGKC+PT|NK	1	0.173
CXCL1_ACKR1	IGKC+PT|PTN	1	0.177
CXCL1_ACKR1	IGKC+PT|IGKC+PT	1	0.178
CX3CR1_CX3CL1	B|IGKC+PT	1	0.119
CX3CR1_CX3CL1	CD4|IGKC+PT	1	0.179
CX3CR1_CX3CL1	CD8|IGKC+PT	1	0.124
CX3CR1_CX3CL1	DC|IGKC+PT	1	0.163
CX3CR1_CX3CL1	EC|IGKC+PT	1	0.121
CX3CR1_CX3CL1	F|IGKC+PT	1	0.13
CX3CR1_CX3CL1	LOH|IGKC+PT	1	0.121
CX3CR1_CX3CL1	MDC|IGKC+PT	0	0.339
CX3CR1_CX3CL1	MDS|IGKC+PT	1	0.138
CX3CR1_CX3CL1	MDT|IGKC+PT	0	0.17
CX3CR1_CX3CL1	MIX|IGKC+PT	1	0.148
CX3CR1_CX3CL1	MT|IGKC+PT	1	0
CX3CR1_CX3CL1	NK|IGKC+PT	0	0.523
CX3CR1_CX3CL1	PTN|IGKC+PT	1	0.131
CX3CR1_CX3CL1	IGKC+PT|B	1	0.021
CX3CR1_CX3CL1	IGKC+PT|CD4	1	0.017
CX3CR1_CX3CL1	IGKC+PT|CD8	1	0.021
CX3CR1_CX3CL1	IGKC+PT|DC	1	0.016
CX3CR1_CX3CL1	IGKC+PT|EC	1	0.257
CX3CR1_CX3CL1	IGKC+PT|F	1	0.097
CX3CR1_CX3CL1	IGKC+PT|LOH	1	0.067
CX3CR1_CX3CL1	IGKC+PT|MDC	1	0.022
CX3CR1_CX3CL1	IGKC+PT|MDS	1	0
CX3CR1_CX3CL1	IGKC+PT|MDT	1	0.021
CX3CR1_CX3CL1	IGKC+PT|MIX	1	0.02
CX3CR1_CX3CL1	IGKC+PT|MT	1	0.04
CX3CR1_CX3CL1	IGKC+PT|NK	1	0.016
CX3CR1_CX3CL1	IGKC+PT|PTN	1	0.04
CX3CR1_CX3CL1	IGKC+PT|IGKC+PT	1	0.126
CCL3_CCR5	B|IGKC+PT	1	0.175
CCL3_CCR5	CD4|IGKC+PT	1	0.123
CCL3_CCR5	CD8|IGKC+PT	1	0.312
CCL3_CCR5	DC|IGKC+PT	1	0.287
CCL3_CCR5	EC|IGKC+PT	1	0.096
CCL3_CCR5	F|IGKC+PT	1	0.088
CCL3_CCR5	LOH|IGKC+PT	1	0.109
CCL3_CCR5	MDC|IGKC+PT	1	1.498
CCL3_CCR5	MDS|IGKC+PT	1	0.107
CCL3_CCR5	MDT|IGKC+PT	1	1.052
CCL3_CCR5	MIX|IGKC+PT	1	0.368
CCL3_CCR5	MT|IGKC+PT	1	0.158
CCL3_CCR5	NK|IGKC+PT	1	0.315
CCL3_CCR5	PTN|IGKC+PT	1	0.116
CCL3_CCR5	IGKC+PT|B	1	0.158
CCL3_CCR5	IGKC+PT|CD4	1	0.199
CCL3_CCR5	IGKC+PT|CD8	0.063	0.294
CCL3_CCR5	IGKC+PT|DC	0.549	0.273
CCL3_CCR5	IGKC+PT|EC	1	0.154
CCL3_CCR5	IGKC+PT|F	1	0
CCL3_CCR5	IGKC+PT|LOH	1	0.151
CCL3_CCR5	IGKC+PT|MDC	0.486	0.265
CCL3_CCR5	IGKC+PT|MDS	1	0.152
CCL3_CCR5	IGKC+PT|MDT	0	0.312
CCL3_CCR5	IGKC+PT|MIX	0.752	0.254
CCL3_CCR5	IGKC+PT|MT	1	0
CCL3_CCR5	IGKC+PT|NK	1	0.178
CCL3_CCR5	IGKC+PT|PTN	1	0.153
CCL3_CCR5	IGKC+PT|IGKC+PT	1	0.158
CCL3_CCR1	B|IGKC+PT	1	0.173
CCL3_CCR1	CD4|IGKC+PT	1	0.121
CCL3_CCR1	CD8|IGKC+PT	1	0.31
CCL3_CCR1	DC|IGKC+PT	1	0.285
CCL3_CCR1	EC|IGKC+PT	1	0.094
CCL3_CCR1	F|IGKC+PT	1	0.086
CCL3_CCR1	LOH|IGKC+PT	1	0.107
CCL3_CCR1	MDC|IGKC+PT	1	1.496
CCL3_CCR1	MDS|IGKC+PT	1	0.105
CCL3_CCR1	MDT|IGKC+PT	1	1.05
CCL3_CCR1	MIX|IGKC+PT	1	0.366
CCL3_CCR1	MT|IGKC+PT	1	0.156
CCL3_CCR1	NK|IGKC+PT	1	0.313
CCL3_CCR1	PTN|IGKC+PT	1	0.114
CCL3_CCR1	IGKC+PT|B	1	0.154
CCL3_CCR1	IGKC+PT|CD4	1	0.157
CCL3_CCR1	IGKC+PT|CD8	1	0.188
CCL3_CCR1	IGKC+PT|DC	1	0.157
CCL3_CCR1	IGKC+PT|EC	1	0.154
CCL3_CCR1	IGKC+PT|F	1	0.151
CCL3_CCR1	IGKC+PT|LOH	1	0.154
CCL3_CCR1	IGKC+PT|MDC	0	0.329
CCL3_CCR1	IGKC+PT|MDS	0	0.327
CCL3_CCR1	IGKC+PT|MDT	0	0.3
CCL3_CCR1	IGKC+PT|MIX	1	0.197
CCL3_CCR1	IGKC+PT|MT	1	0
CCL3_CCR1	IGKC+PT|NK	1	0.177
CCL3_CCR1	IGKC+PT|PTN	1	0.165
CCL3_CCR1	IGKC+PT|IGKC+PT	1	0.156

## Sheet: TableS6
Table S6. Relationship between the IGKC+PT cell proportion of and BK viruria.
Name	AST - PyVN	Proportion of IGKC+PT cells	BK viruria (copies/mL)
BKPyVN4	B1	0.90625	1070000000
BKPyVN5	B1	0.62963	787000000
BKPyVN6	B2	0.92126	1090000000

## Sheet: TableS7
Table S7. Clinical features of samples.
Name	BKPyVN1	BKPyVN2	BKPyVN3	STA1	STA2	BKPyVN4	BKPyVN5	BKPyVN6	Control1	Control2	Control3	Control4	Control5	Control6	Control7	STA3	STA4	STA5	STA6
Sequecing	kidney	kidney	kidney	kidney	kidney	Urine	Urine	Urine	Urine	Urine	Urine	Urine	Urine	Urine	Urine	None	None	None	None
SampleID	HRS387276	HRS446146	HRS446147	HRS387274	HRS387275	HRS1661074	HRS1661075	HRS1661076	HRS1661077	HRS1661078	HRS1661079	HRS1661080	HRS1661081	HRS1661082	HRS1661083	None	None	None	None
Flow Cytometry	FCM	FCM	FCM	None	None	FCM	FCM	FCM	FCM	FCM	FCM	FCM	FCM	FCM	None	None	None	None	None
Immunohistochemical staining	IHC	IHC	IHC	IHC	IHC	IHC	IHC	IHC	None	None	None	None	None	None	None	IHC	IHC	IHC	IHC
Renal Biopsy Date	2020/11/18	2021/12/15	2021/1/5	2020/12/1	2020/12/3	2021/4/14	2021/4/14	2021/4/21	2021/9/6	2021/9/6	2021/9/7	2021/9/7	2021/9/8	2021/9/8	2021/9/9	2021/11/1	2021/11/3	2021/12/6	2021/12/8
Age (years)	29	49	47	27	36	38	41	50	37	31	32	23	32	27	22	29	33	35	36
Gender	Male	Male	Male	Male	Female	Male	Male	Male	Male	Male	Male	Male	Female	Female	Female	Male	Female	Male	Female
ESRD etiology	Unknown	Chronic glomerulonephritis	Chronic glomerulonephritis	Unknown	Unknown	Unknown	Chronic glomerulonephritis	Chronic glomerulonephritis	NA	NA	NA	NA	NA	NA	NA	Unknown	Unknown	Unknown	Unknown
Renal replacement therapy	Hemodialysis	Peritoneal dialysis	Hemodialysis	Peritoneal dialysis	Peritoneal dialysis	Hemodialysis	Hemodialysis	Hemodialysis	NA	NA	NA	NA	NA	NA	NA	Peritoneal dialysis	Peritoneal dialysis	Peritoneal dialysis	Peritoneal dialysis
Donor type	Living donor	Deceased donor	Deceased donor	Deceased donor	Deceased donor	Deceased donor	Deceased donor	Deceased donor	NA	NA	NA	NA	NA	NA	NA	Deceased donor	Deceased donor	Deceased donor	Deceased donor
Induction immunosuppressive regimen	Polyclonal antibody	Polyclonal antibody	Polyclonal antibody	Polyclonal antibody	Polyclonal antibody	Polyclonal antibody	Polyclonal antibody	Polyclonal antibody	NA	NA	NA	NA	NA	NA	NA	Polyclonal antibody	Polyclonal antibody	Polyclonal antibody	Polyclonal antibody
Maintenance immunosuppressive regimen	Mycolic acid +tacrolimas+ steroid	Mycolic acid +tacrolimas+ steroid	Mycolic acid +tacrolimas+ steroid	Mycolic acid +tacrolimas+ steroid	Mycolic acid +tacrolimas+ steroid	Mycolic acid +tacrolimas+ steroid	Mycolic acid +tacrolimas+ steroid	Mycolic acid +tacrolimas+ steroid	NA	NA	NA	NA	NA	NA	NA	Mycolic acid +tacrolimas+ steroid	Mycolic acid +tacrolimas+ steroid	Mycolic acid +tacrolimas+ steroid	Mycolic acid +tacrolimas+ steroid
Serum creatinine at biopsy (μmol/L)	134	220	238	178	69	236	110	126	58	60	59	62	70	51	53	78	80	108	85
eGFR at biopsy (mL/min/1.73 m2)	58.1	29.5	27.1	69.98	88.7	28.6	68.0	55.8	NA	NA	NA	NA	NA	NA	NA	89.0	85.7	75.8	91.7
BK viruria (copies/mL)	1430000000	1300000000	4020000000	0	0	1070000000	787000000	1090000000	0	0	0	0	0	0	0	0	0	0	0
BK viremia (copies/mL)	288000	1170000	324000	0	0	59700	2000	36800	0	0	0	0	0	0	0	0	0	0	0
AST - PyVN	B1	B2	B2	Negative	Negative	B1	B1	B2	NA	NA	NA	NA	NA	NA	NA	Negative	Negative	Negative	Negative
t score	2	3	2	0	0	3	3	3	NA	NA	NA	NA	NA	NA	NA	0	0	0	0
i score	1	2	2	0	0	1	1	2	NA	NA	NA	NA	NA	NA	NA	0	0	0	0
ct score	1	2	2	1	1	1	1	2	NA	NA	NA	NA	NA	NA	NA	1	1	1	1
ci score	1	2	2	1	1	1	1	2	NA	NA	NA	NA	NA	NA	NA	1	1	1	1
v score	0	0	0	0	0	0	0	0	NA	NA	NA	NA	NA	NA	NA	0	0	0	0
PTC score	0	0	1	0	0	1	1	1	NA	NA	NA	NA	NA	NA	NA	0	0	0	0
Extent of SV40-T staining (%)	15	30	30	0	0	5	15	15	NA	NA	NA	NA	NA	NA	NA	0	0	0	0
Abbreviations: ESRD = end stage renal disease, eGFR = estimated glomerular filtration rate, AST = American Society of Transplantation, PyVN = polyomavirus nephropathy, t = tubulitis, i = interstitial inflammation, ct = tubular atrophy, ci = interstitial fibrosis, v = vasculitis, PTC = peritubular capillaritis.
